# Supplementary material for: Comparing long-term value creation after biotech and non-biotech IPOs, 1997–2016
Source: PLoS One. 2021 Jan 6;16(1):e0243813. doi: 10.1371/journal.pone.0243813 (PMC7787373; doi:10.1371/journal.pone.0243813)
Supplement: S1 Table — (XLSX) [file pone.0243813.s002.xlsx]

## Sheet: S1_Table-CompanyOutcomes
gvkey	Company name	Ticker	Company type	Founding year	IPO date	IPO window	Deletion reason	Naics code	Naics key description
185428	Endocyte Inc.	ECYT	Biotech	1995	2011-02-04	2009-2012	active	325414	Chemical Manufacturing
17500	Omthera Pharmaceuticals Inc.	OMTH	Biotech	2008	2013-04-11	2013-2016	Acquisition or merger	325412	Chemical Manufacturing
19416	NephroGenex Inc.	NRXGQ	Biotech	2004	2014-02-10	2013-2016	active	325412	Chemical Manufacturing
21998	Neothetics Inc.	NEOT	Biotech	2007	2014-11-19	2013-2016	active	325412	Chemical Manufacturing
64542	Kos Pharmaceuticals Inc.	KOSP	Biotech	1988	1997-03-07	1997-1998	Acquisition or merger	325412	Chemical Manufacturing
132641	OraPharma Inc.	OPHM	Biotech	1996	2000-03-09	1999-2002	Acquisition or merger	325412	Chemical Manufacturing
138705	Large Scale Biology Corp.	LSBC	Biotech	1987	2000-08-10	1999-2002	Liquidation	325412	Chemical Manufacturing
140445	Kosan Biosciences Inc.	KOSN	Biotech	1995	2000-10-05	1999-2002	Acquisition or merger	325412	Chemical Manufacturing
144887	Northwest Biotherapeutics Inc.	NWBO	Biotech	1996	2001-12-14	1999-2002	active	325412	Chemical Manufacturing
155794	NitroMed Inc.	NTMD	Biotech	1992	2003-11-06	2002-2007	Acquisition or merger	325412	Chemical Manufacturing
156133	Myogen Inc.	MYOG	Biotech	1996	2003-10-29	2002-2007	Acquisition or merger	325412	Chemical Manufacturing
157865	Marshall Edwards Inc.	MEIP	Biotech	2000	2003-12-18	2002-2007	active	325412	Chemical Manufacturing
157959	Memory Pharmaceuticals Corp.	MEMY	Biotech	1998	2004-04-05	2002-2007	Acquisition or merger	325412	Chemical Manufacturing
160374	New River Pharmaceuticals Inc.	NRPH	Biotech	1996	2004-08-05	2002-2007	Acquisition or merger	325412	Chemical Manufacturing
175424	Oculus Innovative Sciences Inc.	SNOA	Biotech	1999	2007-01-24	2002-2007	active	325412	Chemical Manufacturing
176594	Optimer Pharmaceuticals Inc.	OPTR	Biotech	1998	2007-02-09	2002-2007	Acquisition or merger	325412	Chemical Manufacturing
176861	Orexigen Therapeutics Inc.	OREX	Biotech	2002	2007-04-26	2002-2007	active	325412	Chemical Manufacturing
178531	Map Pharmaceuticals Inc.	MAPP	Biotech	2003	2007-10-05	2002-2007	Acquisition or merger	325412	Chemical Manufacturing
184884	NuPathe Inc.	PATH	Biotech	2005	2010-08-06	2009-2012	Acquisition or merger	325412	Chemical Manufacturing
133868	Lexicon Pharmaceuticals Inc.	LXRX	Biotech	1995	2000-04-06	1999-2002	active	325413	Chemical Manufacturing
137803	deCode genetics Inc.	DCGNQ	Biotech	1996	2000-07-17	1999-2002	Other (no longer files with SEC among other reasons)	541711	Professional, Scientific, and Technical Services
3169	OncoMed Pharmaceuticals Inc.	OMED	Biotech	2007	2013-07-18	2013-2016	active	325414	Chemical Manufacturing
5241	Kythera Biopharmaceuticals Inc.	KYTH	Biotech	2004	2012-10-11	2009-2012	Acquisition or merger	325414	Chemical Manufacturing
18172	Onconova Therapeutics Inc.	ONTX	Biotech	1998	2013-07-25	2013-2016	active	325414	Chemical Manufacturing
18572	Ophthotech Corp.	OPHT	Biotech	2007	2013-09-24	2013-2016	active	325414	Chemical Manufacturing
18658	MacroGenics Inc.	MGNX	Biotech	2000	2013-10-09	2013-2016	active	325414	Chemical Manufacturing
20225	Minerva Neurosciences Inc.	NERV	Biotech	2007	2014-06-30	2013-2016	active	325414	Chemical Manufacturing
20567	Marinus Pharmaceuticals Inc.	MRNS	Biotech	2003	2014-07-31	2013-2016	active	325414	Chemical Manufacturing
20643	Kite Pharma Inc.	KITE	Biotech	2009	2014-06-20	2013-2016	active	325414	Chemical Manufacturing
21015	Ocular Therapeutix Inc.	OCUL	Biotech	2006	2014-07-24	2013-2016	active	325414	Chemical Manufacturing
21016	Loxo Oncology Inc.	LOXO	Biotech	2013	2014-08-01	2013-2016	active	325414	Chemical Manufacturing
23986	Nivalis Therapeutics Inc.	NVLS	Biotech	2012	2015-06-16	2013-2016	active	325414	Chemical Manufacturing
65295	LeukoSite Inc.	LKST.	Biotech	1992	1997-08-15	1997-1998	Acquisition or merger	325414	Chemical Manufacturing
65404	Megabios Corp.	7262B	Biotech	1992	1997-09-16	1997-1998	Other (no longer files with SEC among other reasons)	325414	Chemical Manufacturing
127481	Maxygen Inc.	MAXY	Biotech	1997	1999-12-16	1999-2002	Liquidation	325414	Chemical Manufacturing
160340	MannKind Corp.	MNKD	Biotech	1991	2004-07-28	2002-2007	active	325414	Chemical Manufacturing
165779	Nucryst Pharmaceuticals Corp.	NCST	Biotech	1997	2005-12-22	2002-2007	Acquisition or merger	325414	Chemical Manufacturing
166450	Omrix Biopharmaceuticals Inc.	OMRI	Biotech	1995	2006-04-20	2002-2007	Acquisition or merger	325414	Chemical Manufacturing
166570	Novacea Inc.	NOVC.	Biotech	2001	2006-05-09	2002-2007	Acquisition or merger	325414	Chemical Manufacturing
183593	Omeros Corp.	OMER	Biotech	1994	2009-10-07	2009-2012	active	325414	Chemical Manufacturing
186607	NewLink Genetics Corp.	NLNK	Biotech	1999	2011-11-11	2009-2012	active	325414	Chemical Manufacturing
187631	Merrimack Pharmaceuticals Inc.	MACK	Biotech	1993	2012-03-28	2009-2012	active	325414	Chemical Manufacturing
264414	Momenta Pharmaceuticals Inc.	MNTA	Biotech	2001	2004-06-21	2002-2007	active	325414	Chemical Manufacturing
121440	United Therapeutics Corp.	UTHR	Biotech	1996	1999-06-17	1999-2002	active	325412	Chemical Manufacturing
127384	Tularik Inc.	TLRK	Biotech	1991	1999-12-10	1999-2002	Acquisition or merger	325412	Chemical Manufacturing
133731	Tanox Inc.	TNOX	Biotech	1986	2000-04-06	1999-2002	Acquisition or merger	325412	Chemical Manufacturing
138404	Versicor Inc.	MICU	Biotech	1995	2000-08-02	1999-2002	Acquisition or merger	325412	Chemical Manufacturing
138608	The Medicines Co.	MDCO	Biotech	1996	2000-08-08	1999-2002	active	325412	Chemical Manufacturing
156293	Tercica Inc.	TRCA	Biotech	2000	2004-03-16	2002-2007	Acquisition or merger	325412	Chemical Manufacturing
160204	Threshold Pharmaceuticals Inc.	THLD	Biotech	2001	2005-02-04	2002-2007	active	325412	Chemical Manufacturing
160668	Theravance Inc.	INVA	Biotech	1996	2004-10-05	2002-2007	active	325412	Chemical Manufacturing
162585	Sunesis Pharmaceuticals Inc.	SNSS	Biotech	1998	2005-09-27	2002-2007	active	325412	Chemical Manufacturing
162770	Synta Pharmaceuticals Corp.	SNTA	Biotech	2001	2007-02-06	2002-2007	Acquisition or merger	325412	Chemical Manufacturing
162958	Targacept Inc.	TRGT	Biotech	1997	2006-04-12	2002-2007	Reverse acquisition (1983 forward)	325412	Chemical Manufacturing
163121	Valera Pharmaceuticals Inc.	VLRX.1	Biotech	1972	2006-02-02	2002-2007	Acquisition or merger	325412	Chemical Manufacturing
175308	Sucampo Pharmaceuticals Inc.	SCMP	Biotech	1996	2007-08-02	2002-2007	active	325412	Chemical Manufacturing
185289	Ventrus Biosciences Inc.	ASMB	Biotech	2005	2010-12-16	2009-2012	active	325412	Chemical Manufacturing
260919	Xcyte Therapies Inc.	XCYTD	Biotech	1996	2004-03-16	2002-2007	Acquisition or merger	325412	Chemical Manufacturing
17350	Tetraphase Pharmaceuticals Inc.	TTPH	Biotech	2006	2013-03-20	2013-2016	active	325414	Chemical Manufacturing
18925	Trevena Inc.	TRVN	Biotech	2007	2014-01-31	2013-2016	active	325414	Chemical Manufacturing
18938	Xencor Inc.	XNCR	Biotech	1997	2013-12-03	2013-2016	active	325414	Chemical Manufacturing
18973	TetraLogic Pharmaceuticals Corp.	TLOG	Biotech	2001	2013-12-12	2013-2016	active	325414	Chemical Manufacturing
19149	Ultragenyx Pharmaceutical Inc.	RARE	Biotech	2010	2014-01-30	2013-2016	active	325414	Chemical Manufacturing
21032	Viking Therapeutics Inc.	VKTX	Biotech	2012	2015-04-29	2013-2016	active	325414	Chemical Manufacturing
21362	Tokai Pharmaceuticals Inc.	TKAI	Biotech	2004	2014-09-17	2013-2016	active	325414	Chemical Manufacturing
21422	Vitae Pharmaceuticals Inc.	VTAE	Biotech	2001	2014-09-24	2013-2016	Acquisition or merger	325414	Chemical Manufacturing
21744	Xenon Pharmaceuticals Inc.	XENE	Biotech	1996	2014-11-05	2013-2016	active	325414	Chemical Manufacturing
23297	XBiotech Inc.	XBIT	Biotech	2005	2015-04-14	2013-2016	active	325414	Chemical Manufacturing
65033	Transcend Therapeutics Inc.	TSND	Biotech	1992	1997-07-03	1997-1998	Acquisition or merger	325414	Chemical Manufacturing
65553	Trimeris Inc.	TRMS	Biotech	1993	1997-10-07	1997-1998	Reverse acquisition (1983 forward)	325414	Chemical Manufacturing
137883	Variagenics Inc.	VGNX	Biotech	1992	2000-07-21	1999-2002	Acquisition or merger	325414	Chemical Manufacturing
138747	Telik Inc.	TELK.1	Biotech	1988	2000-08-11	1999-2002	Reverse acquisition (1983 forward)	325414	Chemical Manufacturing
147200	ViaCell Inc.	VIAC	Biotech	1994	2005-01-21	2002-2007	Acquisition or merger	325414	Chemical Manufacturing
166435	Vanda Pharmaceuticals Inc.	VNDA	Biotech	2003	2006-04-12	2002-2007	active	325414	Chemical Manufacturing
170969	Tesaro Inc.	TSRO	Biotech	2010	2012-06-27	2009-2012	active	325414	Chemical Manufacturing
171022	Stemline Therapeutics Inc.	STML	Biotech	2003	2013-01-28	2013-2016	active	325414	Chemical Manufacturing
175153	Trubion Pharmaceuticals Inc.	TRBN	Biotech	1999	2006-10-18	2002-2007	Acquisition or merger	325414	Chemical Manufacturing
178547	Targanta Therapeutics Corp.	TARG	Biotech	1997	2007-10-10	2002-2007	Acquisition or merger	325414	Chemical Manufacturing
184114	Trius Therapeutics Inc.	TSRX	Biotech	2004	2010-08-03	2009-2012	Acquisition or merger	325414	Chemical Manufacturing
185945	Tranzyme Inc.	TZYM	Biotech	1998	2011-04-01	2009-2012	Reverse acquisition (1983 forward)	325414	Chemical Manufacturing
194255	Verastem Inc.	VSTM	Biotech	2010	2012-01-26	2009-2012	active	325414	Chemical Manufacturing
148219	BioDelivery Sciences International Inc.	BDSI	Biotech	1997	2002-06-25	1999-2002	active	325412	Chemical Manufacturing
158734	Barrier Therapeutics Inc.	BTRX.	Biotech	2001	2004-04-28	2002-2007	Acquisition or merger	325412	Chemical Manufacturing
166591	Cleveland BioLabs Inc.	CBLI	Biotech	2003	2006-07-20	2002-2007	active	325412	Chemical Manufacturing
175966	Catalyst Pharmaceutical Partners Inc.	CPRX	Biotech	2002	2006-11-08	2002-2007	active	325412	Chemical Manufacturing
190580	Cempra Inc.	CEMP	Biotech	2005	2012-02-02	2009-2012	active	325412	Chemical Manufacturing
17498	Chimerix Inc.	CMRX	Biotech	2000	2013-04-11	2013-2016	active	325414	Chemical Manufacturing
17998	bluebird bio Inc.	BLUE	Biotech	1992	2013-06-18	2013-2016	active	325414	Chemical Manufacturing
18929	Celladon Corp.	CLDN	Biotech	2000	2014-01-29	2013-2016	Acquisition or merger	325414	Chemical Manufacturing
19154	Cara Therapeutics Inc.	CARA	Biotech	2004	2014-01-31	2013-2016	active	325414	Chemical Manufacturing
20183	Cerulean Pharma Inc.	CERU	Biotech	2005	2014-04-10	2013-2016	active	325414	Chemical Manufacturing
21627	Calithera Biosciences Inc.	CALA	Biotech	2010	2014-10-02	2013-2016	active	325414	Chemical Manufacturing
22258	Bellicum Pharmaceuticals Inc.	BLCM	Biotech	2004	2014-12-18	2013-2016	active	325414	Chemical Manufacturing
22698	Carbylan Therapeutics Inc.	CBYL	Biotech	2004	2015-04-08	2013-2016	Acquisition or merger	325414	Chemical Manufacturing
23358	Cidara Therapeutics Inc.	CDTX	Biotech	2012	2015-04-15	2013-2016	active	325414	Chemical Manufacturing
23407	Blueprint Medicines Corp.	BPMC	Biotech	2008	2015-04-29	2013-2016	active	325414	Chemical Manufacturing
23980	Catabasis Pharmaceuticals Inc.	CATB	Biotech	2008	2015-06-25	2013-2016	active	325414	Chemical Manufacturing
24523	Chiasma Inc.	CHMA	Biotech	2001	2015-07-15	2013-2016	active	325414	Chemical Manufacturing
64515	Cell Therapeutics Inc.	CTIC	Biotech	1991	1997-03-21	1997-1998	active	325414	Chemical Manufacturing
122257	BioMarin Pharmaceutical Inc.	BMRN	Biotech	1996	1999-07-23	1999-2002	active	325414	Chemical Manufacturing
122315	Biopure Corp.	BPURQ	Biotech	1984	1999-07-29	1999-2002	Liquidation	325414	Chemical Manufacturing
155737	CancerVax Corp.	CNVX	Biotech	1998	2003-10-29	2002-2007	Acquisition or merger	325414	Chemical Manufacturing
163922	Avalon Pharmaceuticals Inc.	AVRX	Biotech	1999	2005-09-29	2002-2007	Acquisition or merger	325414	Chemical Manufacturing
175483	Cadence Pharmaceuticals Inc.	CADX	Biotech	2004	2006-10-25	2002-2007	Acquisition or merger	325414	Chemical Manufacturing
177112	Biodel Inc.	BIOD	Biotech	2003	2007-05-10	2002-2007	Acquisition or merger	325414	Chemical Manufacturing
179671	ChemoCentryx Inc.	CCXI	Biotech	1997	2012-02-08	2009-2012	active	325414	Chemical Manufacturing
184046	Aveo Pharmaceuticals Inc.	AVEO	Biotech	2001	2010-03-11	2009-2012	active	325414	Chemical Manufacturing
166569	BioMimetic Therapeutics Inc.	BMTI	Biotech	1999	2006-05-12	2002-2007	Acquisition or merger	339113	Miscellaneous Manufacturing
20611	ZS Pharma Inc.	ZSPH	Biotech	2008	2014-06-17	2013-2016	Acquisition or merger	325412	Chemical Manufacturing
21003	Zosano Pharma Corp.	ZSAN	Biotech	2012	2015-01-27	2013-2016	active	325412	Chemical Manufacturing
179686	Zogenix Inc.	ZGNX	Biotech	2006	2010-11-22	2009-2012	active	325412	Chemical Manufacturing
20742	Zafgen Inc.	ZFGN	Biotech	2005	2014-06-18	2013-2016	active	325414	Chemical Manufacturing
145228	ZymoGenetics Inc.	ZGEN	Biotech	1981	2002-01-31	1999-2002	Acquisition or merger	325414	Chemical Manufacturing
20010	Agile Therapeutics Inc.	AGRX	Biotech	1997	2014-05-22	2013-2016	active	325412	Chemical Manufacturing
20042	Adamas Pharmaceuticals Inc.	ADMS	Biotech	2000	2014-04-09	2013-2016	active	325412	Chemical Manufacturing
133724	Adolor Corp.	ADLR	Biotech	1994	2000-11-14	1999-2002	Acquisition or merger	325412	Chemical Manufacturing
138490	3-Dimensional Pharmaceuticals Inc.	DDDP	Biotech	1993	2000-08-04	1999-2002	Liquidation	325412	Chemical Manufacturing
180363	Alimera Sciences Inc.	ALIM	Biotech	2003	2010-04-22	2009-2012	active	325412	Chemical Manufacturing
185908	AcelRx Pharmaceuticals Inc.	ACRX	Biotech	2005	2011-02-11	2009-2012	active	325412	Chemical Manufacturing
17653	ADMA Biologics Inc.	ADMA	Biotech	2004	2013-10-17	2013-2016	active	325414	Chemical Manufacturing
18159	Agios Pharmaceuticals Inc.	AGIO	Biotech	2007	2013-07-23	2013-2016	active	325414	Chemical Manufacturing
18510	Acceleron Pharma Inc.	XLRN	Biotech	2003	2013-09-19	2013-2016	active	325414	Chemical Manufacturing
18749	Aerie Pharmaceuticals Inc.	AERI	Biotech	2005	2013-10-25	2013-2016	active	325414	Chemical Manufacturing
19718	Achaogen Inc.	AKAO	Biotech	2002	2014-03-12	2013-2016	active	325414	Chemical Manufacturing
19832	Versartis, Inc.	VSAR	Biotech	2008	2014-03-21	2013-2016	active	325414	Chemical Manufacturing
19859	Akebia Therapeutics Inc.	AKBA	Biotech	2007	2014-03-20	2013-2016	active	325414	Chemical Manufacturing
20018	Aldeyra Therapeutics Inc.	ALDX	Biotech	2004	2014-05-01	2013-2016	active	325414	Chemical Manufacturing
20033	Alder Biopharmaceuticals Inc.	ALDR	Biotech	2002	2014-05-08	2013-2016	active	325414	Chemical Manufacturing
23335	Aduro Biotech Inc.	ADRO	Biotech	2000	2015-04-14	2013-2016	active	325414	Chemical Manufacturing
64334	Aastrom Biosciences Inc.	VCEL	Biotech	1989	1997-02-04	1997-1998	active	325414	Chemical Manufacturing
112178	Abgenix Inc.	ABGX	Biotech	1996	1998-07-02	1997-1998	Acquisition or merger	325414	Chemical Manufacturing
141846	Acadia Pharmaceuticals Inc.	ACAD	Biotech	1993	2004-05-26	2002-2007	active	325414	Chemical Manufacturing
156617	Acorda Therapeutics Inc.	ACOR	Biotech	1995	2006-02-10	2002-2007	active	325414	Chemical Manufacturing
174136	Achillion Pharmaceuticals Inc.	ACHN	Biotech	1998	2006-10-26	2002-2007	active	325414	Chemical Manufacturing
177313	Aegerion Pharmaceuticals Inc.	AEGR	Biotech	2005	2010-10-22	2009-2012	Acquisition or merger	325414	Chemical Manufacturing
138121	Applied Molecular Evolution Inc.	AMEV	Biotech	1989	2000-07-27	1999-2002	Acquisition or merger	541710	Professional, Scientific, and Technical Services
19717	Aquinox Pharmaceuticals Inc.	AQXP	Biotech	2003	2014-03-07	2013-2016	active	325412	Chemical Manufacturing
20659	Amphastar Pharmaceuticals Inc.	AMPH	Biotech	1996	2014-06-25	2013-2016	active	325412	Chemical Manufacturing
18535	Bind Therapeutics Inc.	BINDQ	Biotech	2006	2013-09-19	2013-2016	Other (no longer files with SEC among other reasons)	325412	Chemical Manufacturing
129466	Antigenics Inc.	AGEN	Biotech	1994	2000-02-04	1999-2002	active	325412	Chemical Manufacturing
157414	Anadys Pharmaceuticals Inc.	ANDS	Biotech	1992	2004-03-25	2002-2007	Acquisition or merger	325412	Chemical Manufacturing
160272	Auxilium Pharmaceuticals Inc.	AUXL	Biotech	1999	2004-07-23	2002-2007	Acquisition or merger	325412	Chemical Manufacturing
166414	Alexza Pharmaceuticals Inc.	ALXA	Biotech	2000	2006-03-08	2002-2007	Acquisition or merger	325412	Chemical Manufacturing
264265	Alnylam Pharmaceuticals Inc.	ALNY	Biotech	2002	2004-05-27	2002-2007	active	325412	Chemical Manufacturing
19418	Auspex Pharmaceuticals Inc.	ASPX	Biotech	2001	2014-02-05	2013-2016	Acquisition or merger	325414	Chemical Manufacturing
20645	Ardelyx Inc.	ARDX	Biotech	2007	2014-06-18	2013-2016	active	325414	Chemical Manufacturing
21012	Atara Biotherapeutics Inc.	ATRA	Biotech	2012	2014-10-15	2013-2016	active	325414	Chemical Manufacturing
21020	Avalanche Biotechnologies Inc.	ADVM	Biotech	2006	2014-07-31	2013-2016	active	325414	Chemical Manufacturing
23627	aTyr Pharma Inc.	LIFE	Biotech	2005	2015-05-06	2013-2016	active	325414	Chemical Manufacturing
64857	Antivirals Inc.	SRPT	Biotech	1980	1997-06-04	1997-1998	active	325414	Chemical Manufacturing
133424	Allos Therapeutics Inc.	ALTH	Biotech	1992	2000-03-28	1999-2002	Acquisition or merger	325414	Chemical Manufacturing
138122	Arena Pharmaceuticals Inc.	ARNA	Biotech	1997	2000-07-28	1999-2002	active	325414	Chemical Manufacturing
141197	Array BioPharma Inc.	ARRY	Biotech	1998	2000-11-17	1999-2002	active	325414	Chemical Manufacturing
175008	Amicus Therapeutics Inc.	FOLD	Biotech	2002	2007-05-31	2002-2007	active	325414	Chemical Manufacturing
179438	Anacor Pharmaceuticals Inc.	ANAC	Biotech	2002	2010-11-23	2009-2012	Acquisition or merger	325414	Chemical Manufacturing
183879	Anthera Pharmaceuticals Inc.	ANTH	Biotech	2004	2010-03-01	2009-2012	active	325414	Chemical Manufacturing
185857	Ambit Biosciences Corp.	AMBI	Biotech	2000	2013-05-16	2013-2016	Acquisition or merger	325414	Chemical Manufacturing
187720	Argos Therapeutics Inc.	ARGS	Biotech	1997	2014-02-06	2013-2016	active	325414	Chemical Manufacturing
12257	GlobeImmune Inc.	GBIM	Biotech	1995	2014-06-30	2013-2016	active	325414	Chemical Manufacturing
13835	Regulus Therapeutics Inc.	RGLS	Biotech	2007	2012-10-04	2009-2012	active	325414	Chemical Manufacturing
17688	Receptos Inc.	RCPT	Biotech	2008	2013-05-08	2013-2016	Acquisition or merger	325414	Chemical Manufacturing
17808	Epizyme Inc.	EPZM	Biotech	2007	2013-05-30	2013-2016	active	325414	Chemical Manufacturing
17910	Heat Biologics Inc.	HTBX	Biotech	2008	2013-07-23	2013-2016	active	325414	Chemical Manufacturing
17931	Portola Pharmaceuticals Inc.	PTLA	Biotech	2003	2013-05-22	2013-2016	active	325414	Chemical Manufacturing
18072	Regado Biosciences Inc.	RGDO	Biotech	2001	2013-08-21	2013-2016	Acquisition or merger	325414	Chemical Manufacturing
18161	Conatus Pharmaceuticals Inc.	CNAT	Biotech	2005	2013-07-25	2013-2016	active	325414	Chemical Manufacturing
18162	Esperion Therapeutics Inc.	ESPR	Biotech	1998	2013-06-26	2013-2016	active	325414	Chemical Manufacturing
18173	Evoke Pharma Inc.	EVOK	Biotech	2007	2013-09-24	2013-2016	active	325412	Chemical Manufacturing
18430	Five Prime Therapeutics Inc.	FPRX	Biotech	2001	2013-09-17	2013-2016	active	325414	Chemical Manufacturing
18562	Fate Therapeutics Inc.	FATE	Biotech	2007	2013-10-01	2013-2016	active	325414	Chemical Manufacturing
18878	GlycoMimetics Inc.	GLYC	Biotech	2003	2014-01-09	2013-2016	active	325414	Chemical Manufacturing
18930	Karyopharm Therapeutics Inc.	KPTI	Biotech	2008	2013-11-05	2013-2016	active	325412	Chemical Manufacturing
18976	Relypsa Inc.	RLYP	Biotech	2007	2013-11-14	2013-2016	Acquisition or merger	325412	Chemical Manufacturing
19025	Recro Pharma Inc.	REPH	Biotech	2007	2014-03-06	2013-2016	active	325412	Chemical Manufacturing
19134	Ruthigen Inc.	RTGN	Biotech	2013	2014-03-21	2013-2016	Reverse acquisition (1983 forward)	325414	Chemical Manufacturing
19425	Genocea Biosciences Inc.	GNCA	Biotech	2006	2014-02-05	2013-2016	active	325414	Chemical Manufacturing
19471	Revance Therapeutics Inc.	RVNC	Biotech	1999	2014-02-05	2013-2016	active	325414	Chemical Manufacturing
19511	Flexion Therapeutics Inc.	FLXN	Biotech	2007	2014-02-11	2013-2016	active	325412	Chemical Manufacturing
19534	Concert Pharmaceuticals Inc.	CNCE	Biotech	2006	2014-02-13	2013-2016	active	325414	Chemical Manufacturing
19912	Corium International Inc.	CORI	Biotech	1995	2014-04-03	2013-2016	active	325412	Chemical Manufacturing
19967	Applied Genetic Technologies Corp	AGTC	Biotech	1999	2014-03-27	2013-2016	active	325414	Chemical Manufacturing
20040	Scynexis Inc.	SCYX	Biotech	1999	2014-05-02	2013-2016	active	325414	Chemical Manufacturing
20649	Syndax Pharmaceuticals Inc.	SNDX	Biotech	2011	2016-03-02	2013-2016	active	325414	Chemical Manufacturing
20943	Sage Therapeutics Inc.	SAGE	Biotech	2010	2014-07-17	2013-2016	active	325414	Chemical Manufacturing
21006	Intersect ENT Inc.	XENT	Biotech	2003	2014-07-24	2013-2016	active	339113	Miscellaneous Manufacturing
21008	Immune Design Corp.	IMDZ	Biotech	2008	2014-07-24	2013-2016	active	325414	Chemical Manufacturing
21145	Otonomy Inc.	OTIC	Biotech	2008	2014-08-13	2013-2016	active	325414	Chemical Manufacturing
21223	ContraFect Corp.	CFRX	Biotech	2008	2014-07-29	2013-2016	active	325414	Chemical Manufacturing
21802	Proteon Therapeutics Inc.	PRTO	Biotech	2006	2014-10-21	2013-2016	active	325414	Chemical Manufacturing
21841	Coherus BioSciences Inc.	CHRS	Biotech	2010	2014-11-06	2013-2016	active	325414	Chemical Manufacturing
21901	FibroGen Inc.	FGEN	Biotech	1993	2014-11-14	2013-2016	active	325414	Chemical Manufacturing
22129	Inotek Pharmaceuticals Corp.	ITEK	Biotech	1996	2015-02-18	2013-2016	active	325414	Chemical Manufacturing
22230	Juno Therapeutics Inc.	JUNO	Biotech	2013	2014-12-18	2013-2016	active	325414	Chemical Manufacturing
22673	Flex Pharma Inc.	FLKS	Biotech	2014	2015-01-28	2013-2016	active	325412	Chemical Manufacturing
22697	Tracon Pharmaceuticals Inc.	TCON	Biotech	2004	2015-01-29	2013-2016	active	325414	Chemical Manufacturing
22709	Spark Therapeutics Inc.	ONCE	Biotech	2013	2015-01-30	2013-2016	active	325414	Chemical Manufacturing
23339	KemPharm Inc.	KMPH	Biotech	2006	2015-04-16	2013-2016	active	325412	Chemical Manufacturing
23422	Ritter Pharmaceuticals Inc.	RTTR	Biotech	2008	2015-06-24	2013-2016	active	325414	Chemical Manufacturing
23521	CoLucid Pharmaceuticals Inc.	CLCD	Biotech	2005	2015-05-06	2013-2016	active	325414	Chemical Manufacturing
23555	Collegium Pharmaceutical Inc.	COLL	Biotech	2002	2015-05-07	2013-2016	active	325412	Chemical Manufacturing
24177	Seres Therapeutics Inc.	MCRB	Biotech	2010	2015-06-26	2013-2016	active	325414	Chemical Manufacturing
24515	vTv Therapeutics Inc.	VTVT	Biotech	2002	2015-07-30	2013-2016	active	325414	Chemical Manufacturing
24599	Aeglea BioTherapeutics Inc.	AGLE	Biotech	2013	2016-04-07	2013-2016	active	325414	Chemical Manufacturing
25077	Aimmune Therapeutics, Inc.	AIMT	Biotech	2011	2015-08-06	2013-2016	active	325414	Chemical Manufacturing
25128	Zynerba Pharmaceuticals Inc.	ZYNE	Biotech	2007	2015-08-04	2013-2016	active	325412	Chemical Manufacturing
25129	ProNAi Therapeutics Inc.	SRRA	Biotech	2003	2015-07-15	2013-2016	active	325414	Chemical Manufacturing
25349	Global Blood Therapeutics Inc	GBT	Biotech	2011	2015-08-11	2013-2016	active	325414	Chemical Manufacturing
25904	Aclaris Therapeutics Inc.	ACRS	Biotech	2012	2015-10-06	2013-2016	active	325412	Chemical Manufacturing
26094	Mirna Therapeutics Inc	MIRN	Biotech	2007	2015-10-01	2013-2016	active	325414	Chemical Manufacturing
26112	CytomX Therapeutics Inc.	CTMX	Biotech	2010	2015-10-07	2013-2016	active	325414	Chemical Manufacturing
26146	RegenXBio Inc.	RGNX	Biotech	2008	2015-09-16	2013-2016	active	325414	Chemical Manufacturing
26149	Cerecor Inc.	CERC	Biotech	2011	2015-10-15	2013-2016	active	325412	Chemical Manufacturing
26197	Dimension Therapeutics Inc.	DMTX	Biotech	2013	2015-10-21	2013-2016	active	325414	Chemical Manufacturing
26269	MyoKardia Inc.	MYOK	Biotech	2012	2015-10-28	2013-2016	active	325414	Chemical Manufacturing
26273	Edge Therapeutics	EDGE	Biotech	2009	2015-09-30	2013-2016	active	325414	Chemical Manufacturing
26340	Wave Life Sciences	WVE	Biotech	2012	2015-11-11	2013-2016	active	325414	Chemical Manufacturing
26341	Voyager Therapeutics Inc.	VYGR	Biotech	2013	2015-11-10	2013-2016	active	325414	Chemical Manufacturing
26349	Axsome Therapeutics, Inc.	AXSM	Biotech	2012	2015-11-19	2013-2016	active	325414	Chemical Manufacturing
26755	Proteostasis Therapeutics Inc.	PTI	Biotech	2006	2016-02-11	2013-2016	active	325414	Chemical Manufacturing
26790	Spring Bank Pharmaceuticals Inc.	SBPH	Biotech	2002	2016-05-06	2013-2016	active	325414	Chemical Manufacturing
26798	Clearside Biomedical Inc.	CLSD	Biotech	2011	2016-06-01	2013-2016	active	325412	Chemical Manufacturing
26817	Oncobiologics Inc.	ONS	Biotech	2011	2016-05-12	2013-2016	active	325414	Chemical Manufacturing
26818	AveXis Inc.	AVXS	Biotech	2013	2016-02-10	2013-2016	active	325414	Chemical Manufacturing
26873	Moleculin Biotech Inc.	MBRX	Biotech	2015	2016-06-02	2013-2016	active	325414	Chemical Manufacturing
26874	Editas Medicine Inc.	EDIT	Biotech	2013	2016-02-02	2013-2016	active	325414	Chemical Manufacturing
26892	Reata Pharmaceuticals Inc.	RETA	Biotech	2002	2016-05-26	2013-2016	active	325414	Chemical Manufacturing
26895	Corvus Pharmaceuticals Inc.	CRVS	Biotech	2014	2016-03-22	2013-2016	active	325414	Chemical Manufacturing
110480	CombiChem Inc.	CCHM.	Biotech	1994	1998-05-08	1997-1998	Acquisition or merger	541710	Professional, Scientific, and Technical Services
138703	Esperion Therapeutics Inc. (pre-acquisition)	ESPR.1	Biotech	1998	2000-08-10	1999-2002	Acquisition or merger	325412	Chemical Manufacturing
155795	Pharmion Corp.	PHRM.	Biotech	1999	2003-11-06	2002-2007	Acquisition or merger	325412	Chemical Manufacturing
156292	Eyetech Pharmaceuticals Inc.	EYET	Biotech	2000	2004-01-29	2002-2007	Acquisition or merger	325412	Chemical Manufacturing
156860	Renovis Inc.	RNVS	Biotech	2000	2004-02-05	2002-2007	Acquisition or merger	325412	Chemical Manufacturing
157633	Corgentech Inc.	CGTK.1	Biotech	1999	2004-02-11	2002-2007	Acquisition or merger	325414	Chemical Manufacturing
158746	Metabasis Therapeutics Inc.	MBRX.1	Biotech	1997	2004-06-16	2002-2007	Acquisition or merger	325412	Chemical Manufacturing
27155	Intellia Therapeutics Inc.	NTLA	Biotech	2014	2016-05-05	2013-2016	active	325414	Chemical Manufacturing
27201	Gemphire Therapeutics Inc.	GEMP	Biotech	2014	2016-08-04	2013-2016	active	325414	Chemical Manufacturing
27354	Selecta Biosciences Inc.	SELB	Biotech	2008	2016-06-21	2013-2016	active	325414	Chemical Manufacturing
27392	Syros Pharmaceuticals Inc.	SYRS	Biotech	2011	2016-06-29	2013-2016	active	325414	Chemical Manufacturing
27669	Audentes Therapeutics Inc.	BOLD	Biotech	2012	2016-07-19	2013-2016	active	325414	Chemical Manufacturing
27670	Protagonist Therapeutics Inc.	PTGX	Biotech	2006	2016-08-10	2013-2016	active	325414	Chemical Manufacturing
27699	AzurRx BioPharma Inc.	AZRX	Biotech	2014	2016-10-11	2013-2016	active	325414	Chemical Manufacturing
27905	Novan Inc.	NOVN	Biotech	2006	2016-09-20	2013-2016	active	325412	Chemical Manufacturing
28470	Ra Pharmaceuticals Inc.	RARX	Biotech	2008	2016-10-26	2013-2016	active	325414	Chemical Manufacturing
65872	Progenics Pharmaceuticals Inc.	PGNX	Biotech	1986	1997-11-19	1997-1998	active	325414	Chemical Manufacturing
111965	GenVec Inc.	GNVC	Biotech	1992	2000-12-12	1999-2002	active	325412	Chemical Manufacturing
133246	InterMune Inc.	ITMN	Biotech	1998	2000-03-24	1999-2002	Acquisition or merger	325414	Chemical Manufacturing
133328	IntraBiotics Pharmaceuticals Inc.	RDEA	Biotech	1994	2000-03-28	1999-2002	Acquisition or merger	325414	Chemical Manufacturing
133468	Rigel Pharmaceuticals Inc.	RIGL	Biotech	1996	2000-11-28	1999-2002	active	325412	Chemical Manufacturing
133871	Sangamo BioSciences Inc.	SGMO	Biotech	1995	2000-04-06	1999-2002	active	325414	Chemical Manufacturing
133885	Exelixis Inc.	EXEL	Biotech	1994	2000-04-10	1999-2002	active	325414	Chemical Manufacturing
137642	Pain Therapeutics Inc.	PTIE	Biotech	1998	2000-07-13	1999-2002	active	325412	Chemical Manufacturing
138126	Keryx Biopharmaceuticals Inc.	KERX	Biotech	1997	2000-07-28	1999-2002	active	325412	Chemical Manufacturing
138466	Inspire Pharmaceuticals Inc.	ISPH	Biotech	1993	2000-08-03	1999-2002	Acquisition or merger	325412	Chemical Manufacturing
138662	Ista Pharmaceuticals Inc.	ISTA	Biotech	1992	2000-08-22	1999-2002	Acquisition or merger	325412	Chemical Manufacturing
140672	Pozen Inc.	ARLZ	Biotech	1996	2000-10-10	1999-2002	active	325412	Chemical Manufacturing
141460	Seattle Genetics Inc.	SGEN	Biotech	1997	2001-03-07	1999-2002	active	325414	Chemical Manufacturing
146616	Corcept Therapeutics Inc.	CORT	Biotech	1998	2004-04-14	2002-2007	active	325412	Chemical Manufacturing
148169	Idenix Pharmaceuticals Inc.	IDIX	Biotech	1998	2004-07-21	2002-2007	Acquisition or merger	325414	Chemical Manufacturing
156857	GTx Inc.	GTXI	Biotech	1997	2004-02-02	2002-2007	active	325412	Chemical Manufacturing
157954	Santarus Inc.	SNTS	Biotech	1996	2004-04-01	2002-2007	Acquisition or merger	325412	Chemical Manufacturing
162497	CombinatoRx Inc.	ZLCS	Biotech	2000	2005-11-09	2002-2007	Reverse acquisition (1983 forward)	325414	Chemical Manufacturing
165742	Somaxon Pharmaceuticals Inc.	SOMX	Biotech	2003	2005-12-15	2002-2007	Acquisition or merger	325412	Chemical Manufacturing
170520	Radius Health Inc.	RDUS	Biotech	2008	2014-06-05	2013-2016	active	325414	Chemical Manufacturing
171097	Hyperion Therapeutics Inc.	HPTX	Biotech	2006	2012-07-26	2009-2012	Acquisition or merger	325414	Chemical Manufacturing
174134	PTC Therapeutics Inc.	PTCT	Biotech	1998	2013-06-20	2013-2016	active	325414	Chemical Manufacturing
174507	Pharmasset Inc.	VRUS	Biotech	1998	2007-04-26	2002-2007	Acquisition or merger	325414	Chemical Manufacturing
174648	Osiris Therapeutics Inc.	OSIR	Biotech	1992	2006-08-04	2002-2007	active	325414	Chemical Manufacturing
175518	Rosetta Genomics Ltd.	ROSG	Biotech	2000	2007-02-27	2002-2007	active	325413	Chemical Manufacturing
177287	Jazz Pharmaceuticals Inc.	JAZZ	Biotech	2003	2007-06-01	2002-2007	active	325412	Chemical Manufacturing
178097	Cumberland Pharmaceuticals Inc.	CPIX	Biotech	1999	2009-08-10	2009-2012	active	325412	Chemical Manufacturing
184256	Ironwood Pharmaceuticals Inc.	IRWD	Biotech	1998	2010-02-02	2009-2012	active	325412	Chemical Manufacturing
185355	Horizon Pharma Inc.	HZNP	Biotech	2010	2011-07-28	2009-2012	active	325414	Chemical Manufacturing
185836	Pacira Pharmaceuticals Inc.	PCRX	Biotech	2006	2011-02-03	2009-2012	active	325412	Chemical Manufacturing
186045	Sagent Pharmaceuticals Inc.	SGNT	Biotech	2006	2011-04-20	2009-2012	Acquisition or merger	325412	Chemical Manufacturing
186159	Supernus Pharmaceuticals Inc.	SUPN	Biotech	2005	2012-05-01	2009-2012	active	325412	Chemical Manufacturing
196055	Clovis Oncology Inc.	CLVS	Biotech	2009	2011-11-15	2009-2012	active	325414	Chemical Manufacturing
264270	Inhibitex Inc.	INHX	Biotech	1994	2004-06-03	2002-2007	Acquisition or merger	325414	Chemical Manufacturing
266316	Icagen Inc.	ICGN	Biotech	1992	2005-02-03	2002-2007	Acquisition or merger	325412	Chemical Manufacturing
64299	Coulter Pharmaceutical Inc.	CLTR.1	Biotech	1995	1997-01-28	1997-1998	Acquisition or merger	325414	Chemical Manufacturing
64412	Ilex Oncology Inc.	ILXO	Biotech	1994	1997-02-21	1997-1998	Acquisition or merger	325414	Chemical Manufacturing
65237	Progenitor Inc.	PGEN	Biotech	1992	1997-08-07	1997-1998	Other (no longer files with SEC among other reasons)	325414	Chemical Manufacturing
65578	Corixa Corp.	CRXA	Biotech	1994	1997-10-02	1997-1998	Acquisition or merger	325414	Chemical Manufacturing
112001	Collateral Therapeutics Inc.	CLTX.1	Biotech	1995	1998-07-02	1997-1998	Acquisition or merger	325414	Chemical Manufacturing
134685	Praecis Pharmaceuticals Inc.	PRCS	Biotech	1993	2000-04-27	1999-2002	Acquisition or merger	325412	Chemical Manufacturing
138203	Genencor International Inc.	GCOR	Biotech	1982	2000-07-27	1999-2002	Acquisition or merger	325413	Chemical Manufacturing
163888	Coley Pharmaceutical Group Inc.	COLY	Biotech	1997	2005-08-10	2002-2007	Acquisition or merger	325414	Chemical Manufacturing
165650	SGX Pharmaceuticals Inc.	SGXP	Biotech	1998	2006-01-31	2002-2007	Acquisition or merger	325414	Chemical Manufacturing
165843	Iomai Corp.	IOMI	Biotech	1997	2006-02-01	2002-2007	Acquisition or merger	325414	Chemical Manufacturing
137722	Transgenomic Inc.	TBIO	Biotech	1988	2000-07-17	1999-2002	active	621511	Health Care and Social Assistance
128663	Sequenom Inc.	SQNM	Biotech	1994	2000-02-01	1999-2002	Acquisition or merger	621511	Health Care and Social Assistance
138470	Rosetta Inpharmatics Inc.	RSTA.1	Biotech	1996	2000-08-02	1999-2002	Acquisition or merger	541720	Professional, Scientific, and Technical Services
18982	Egalet Corp.	EGLT	Biotech	2013	2014-02-05	2013-2016	active	325412	Chemical Manufacturing
19757	Dipexium Pharmaceuticals Inc.	DPRX	Biotech	2010	2014-03-13	2013-2016	active	325412	Chemical Manufacturing
19784	Eagle Pharmaceuticals Inc.	EGRX	Biotech	2007	2014-02-11	2013-2016	active	325412	Chemical Manufacturing
65944	Depomed Inc.	DEPO	Biotech	1995	1997-11-05	1997-1998	active	325412	Chemical Manufacturing
147201	Dov Pharmaceutical Inc.	DOVP	Biotech	1995	2002-04-24	1999-2002	Acquisition or merger	325412	Chemical Manufacturing
158563	Cytokinetics Inc.	CYTK	Biotech	1997	2004-04-29	2002-2007	active	325412	Chemical Manufacturing
170961	Durata Therapeutics Inc.	DRTX	Biotech	2009	2012-07-19	2009-2012	Now a private company	325412	Chemical Manufacturing
16269	Enanta Pharmaceuticals Inc.	ENTA	Biotech	1995	2013-03-20	2013-2016	active	325414	Chemical Manufacturing
19458	Eleven Biotherapeutics Inc.	EBIO	Biotech	2008	2014-02-06	2013-2016	active	325414	Chemical Manufacturing
19470	Dicerna Pharmaceuticals Inc.	DRNA	Biotech	2006	2014-01-29	2013-2016	active	325414	Chemical Manufacturing
21617	Dermira Inc.	DERM	Biotech	2010	2014-10-02	2013-2016	active	325414	Chemical Manufacturing
66698	CuraGen Corp.	CRGN	Biotech	1991	1998-03-18	1997-1998	Acquisition or merger	325414	Chemical Manufacturing
112754	Dyax Corp.	DYAX	Biotech	1989	2000-08-15	1999-2002	Acquisition or merger	325414	Chemical Manufacturing
136884	Dendreon Corp.	DNDNQ	Biotech	1992	2000-06-16	1999-2002	Other (no longer files with SEC among other reasons)	325414	Chemical Manufacturing
141496	Dynavax Technologies Corp.	DVAX	Biotech	1996	2004-02-18	2002-2007	active	325414	Chemical Manufacturing
14320	Intercept Pharmaceuticals Inc.	ICPT	Biotech	2002	2012-10-11	2009-2012	active	325414	Chemical Manufacturing
25348	NantKwest Inc.	NK	Biotech	2002	2015-07-28	2013-2016	active	325414	Chemical Manufacturing
174158	Replidyne Inc.	RDYN	Biotech	2000	2006-06-28	2002-2007	Acquisition or merger	325412	Chemical Manufacturing
177285	Sirtris Pharmaceuticals Inc.	SIRT	Biotech	2004	2007-05-23	2002-2007	Acquisition or merger	325414	Chemical Manufacturing
178799	ARYx Therapeutics Inc.	ARYX	Biotech	1997	2007-11-07	2002-2007	active	325412	Chemical Manufacturing
264398	CoTherix Inc.	CTRX.	Biotech	2000	2004-10-15	2002-2007	Acquisition or merger	325414	Chemical Manufacturing
264668	Critical Therapeutics Inc.	CRTX.	Biotech	2000	2004-05-26	2002-2007	Acquisition or merger	325412	Chemical Manufacturing
120051	Immtech Pharmaceuticals Inc.	IMMP	Biotech	1984	1999-04-28	1999-2002	Other (no longer files with SEC among other reasons)	325414	Chemical Manufacturing
141390	Ribapharm Inc.	RNA	Biotech	1995	2002-04-12	1999-2002	Acquisition or merger	325414	Chemical Manufacturing
20898	Capnia Inc.	CAPN	Biotech	1999	2014-11-13	2013-2016	active	334510	Computer and Electronic Product Manufacturing
182309	Hyseq Pharmaceuticals Inc.	HYSQ	Biotech	1991	1997-08-08	1997-1998	Acquisition or merger	325414	Chemical Manufacturing
15489	KaloBios Pharmaceuticals Inc.	KBIO	Biotech	2000	2013-01-31	2013-2016	active	325414	Chemical Manufacturing
27198	PhaseRx Inc.	PZRX	Biotech	2006	2016-05-17	2013-2016	active	325414	Chemical Manufacturing
171141	Five Below, Inc.	FIVE	Non biotech	2002	2012-07-19	2009-2012	active	452990	General Merchandise Stores
132600	Iprint Technologies Inc	IPRT	Non biotech	1996	2000-03-08	1999-2002	Other (no longer files with SEC among other reasons)	323110	Printing and Related Support Activities
137667	Sunrise Telecom Inc	SRTI	Non biotech	1991	2000-07-13	1999-2002	active	334515	Computer and Electronic Product Manufacturing
19977	Energous Corp	WATT	Non biotech	2012	2014-03-28	2013-2016	active	335999	Electrical Equipment, Appliance, and Component Manufacturing
65771	Young Innovations Inc	YDNT	Non biotech	1995	1997-11-05	1997-1998	Acquisition or merger	339114	Miscellaneous Manufacturing
147305	JetBlue Airways Corp	JBLU	Non biotech	1999	2002-04-12	1999-2002	active	481111	Air Transportation
170750	Diamondback Energy, Inc.	FANG	Non biotech	2007	2012-10-12	2009-2012	active	211111	Mining, Quarrying, and Oil and Gas Extraction
8661	Professional Diversity Network, Inc.	IPDN	Non biotech	2003	2013-03-05	2013-2016	active	519130	Information
136847	Osca Inc	OSCA	Non biotech	1979	2000-06-15	1999-2002	Acquisition or merger	422690	Wholesale Trade
140441	Advanced Switching Communications Inc	ASCX	Non biotech	1997	2000-10-05	1999-2002	Liquidation	334119	Computer and Electronic Product Manufacturing
176593	U.S. Auto Parts Network, Inc.	PRTS	Non biotech	1995	2007-02-09	2002-2007	active	454111	Nonstore Retailers
188855	CafePress Inc.	PRSS	Non biotech	1999	2012-03-29	2009-2012	active	454111	Nonstore Retailers
64462	ATL Products Inc	ATLPA	Non biotech	1993	1997-03-07	1997-1998	Acquisition or merger	334112	Computer and Electronic Product Manufacturing
18593	Montage Technology Group Ltd	MONT	Non biotech	2004	2013-09-26	2013-2016	Acquisition or merger	334413	Computer and Electronic Product Manufacturing
160203	Color Kinetics Inc	CLRK	Non biotech	1997	2004-06-22	2002-2007	Acquisition or merger	334413	Computer and Electronic Product Manufacturing
160254	Leadis Technology Inc	LDIS	Non biotech	2000	2004-06-16	2002-2007	active	334413	Computer and Electronic Product Manufacturing
165740	PixelPlus Co., Ltd.	PXPLY	Non biotech	2000	2005-12-21	2002-2007	Other (no longer files with SEC among other possible reasons), but pricing continues	334413	Computer and Electronic Product Manufacturing
166622	Northstar Neuroscience, Inc.	NSTR	Non biotech	1999	2006-05-05	2002-2007	Liquidation	334510	Computer and Electronic Product Manufacturing
158740	SIRF Technology Holdings Inc	SIRF	Non biotech	1995	2004-04-22	2002-2007	Acquisition or merger	334511	Computer and Electronic Product Manufacturing
144645	Bruker AXS Inc	BAXS.	Non biotech	1991	2001-12-14	1999-2002	Acquisition or merger	334516	Computer and Electronic Product Manufacturing
65421	Faro Technologies Inc	FARO	Non biotech	1984	1997-09-18	1997-1998	active	334519	Computer and Electronic Product Manufacturing
20945	Iradimed Corp	IRMD	Non biotech	1992	2014-07-16	2013-2016	active	339112	Miscellaneous Manufacturing
23704	Invuity, Inc.	IVTY	Non biotech	2004	2015-06-15	2013-2016	active	339112	Miscellaneous Manufacturing
14868	Fairway Group Holdings Corp	FWMHQ	Non biotech	1933	2013-04-17	2013-2016	Bankruptcy	445110	Food and Beverage Stores
7316	Michaels Companies, Inc.	MIK	Non biotech	1983	2014-06-27	2013-2016	active	451120	Sporting Goods, Hobby, Musical Instrument, and Book Stores
7316	Michaels Companies, Inc.	MIK	Non biotech	1983	2014-06-27	2013-2016	active	451120	Sporting Goods, Hobby, Musical Instrument, and Book Stores
160856	Top Ships Inc.	TOPS	Non biotech	2000	2004-07-23	2002-2007	active	483111	Water Transportation
166709	Omega Navigation Enterprises, Inc.	ONAVQ	Non biotech	2005	2006-04-07	2002-2007	Other (no longer files with SEC among other reasons)	483111	Water Transportation
177259	OceanFreight Inc.	OCNF	Non biotech	2006	2007-04-25	2002-2007	Acquisition or merger	483111	Water Transportation
113033	Overnite Corp	OVNT	Non biotech	1935	2003-10-31	2002-2007	Acquisition or merger	484122	Truck Transportation
270287	Tom Online Inc	TOMOY	Non biotech	2001	2004-03-10	2002-2007	Acquisition or merger	517910	Information
22864	JMU Ltd.	JMU	Non biotech	2011	2015-04-08	2013-2016	active	454111	Nonstore Retailers
22864	JMU Ltd.	JMU	Non biotech	2011	2015-04-08	2013-2016	active	454111	Nonstore Retailers
65552	Identiv, Inc.	INVE	Non biotech	1990	1997-10-07	1997-1998	active	334118	Computer and Electronic Product Manufacturing
138602	Advanced Power Technology Inc	APTI.2	Non biotech	1984	2000-08-08	1999-2002	Acquisition or merger	334413	Computer and Electronic Product Manufacturing
127376	Ebenx Inc	EBNX	Non biotech	1993	1999-12-10	1999-2002	Acquisition or merger	514191	Information
166585	Basin Water, Inc.	BWTRQ	Non biotech	1999	2006-05-12	2002-2007	Other (no longer files with SEC among other reasons)	333319	Machinery Manufacturing
176661	JA Solar Holdings Co., Ltd.	JASO	Non biotech	2005	2007-02-07	2002-2007	active	334413	Computer and Electronic Product Manufacturing
264416	Ultra Clean Holdings, Inc.	UCTT	Non biotech	1991	2004-03-25	2002-2007	active	334413	Computer and Electronic Product Manufacturing
157494	Cherokee International Corp	CHRK	Non biotech	1978	2004-02-20	2002-2007	Acquisition or merger	334418	Computer and Electronic Product Manufacturing
22667	Entellus Medical Inc	ENTL	Non biotech	2006	2015-01-29	2013-2016	active	334510	Computer and Electronic Product Manufacturing
21103	Rewalk Robotics Ltd.	RWLK	Non biotech	2001	2014-09-12	2013-2016	active	339113	Miscellaneous Manufacturing
155734	Centennial Specialty Foods Corp	CHLE	Non biotech	1998	2003-10-29	2002-2007	active	311422	Food Manufacturing
17080	Corel Corp	CREL	Non biotech	1985	2006-04-26	2002-2007	Acquisition or merger	511210	Information
17501	Truett-Hurst, Inc.	THST	Non biotech	2007	2013-06-20	2013-2016	active	312130	Beverage and Tobacco Product Manufacturing
187692	Renewable Energy Group, Inc.	REGI	Non biotech	2006	2012-01-19	2009-2012	active	324199	Petroleum and Coal Products Manufacturing
22637	Yulong Eco-Materials Ltd	YECO	Non biotech	2011	2015-06-26	2013-2016	active	327320	Nonmetallic Mineral Product Manufacturing
177125	Tomotherapy Inc	TOMO	Non biotech	1997	2007-05-09	2002-2007	Acquisition or merger	334517	Computer and Electronic Product Manufacturing
145041	Big 5 Sporting Goods Corp	BGFV	Non biotech	1955	2002-06-25	1999-2002	active	451110	Sporting Goods, Hobby, Musical Instrument, and Book Stores
175157	Eagle Rock Energy Partners LP	EROC	Non biotech	2002	2006-10-25	2002-2007	Acquisition or merger	211111	Mining, Quarrying, and Oil and Gas Extraction
19744	JD.com, Inc.	JD	Non biotech	2004	2014-05-22	2013-2016	active	454111	Nonstore Retailers
166213	Liquidity Services Inc	LQDT	Non biotech	1999	2006-02-23	2002-2007	active	454112	Nonstore Retailers
19525	Agrofresh Solutions, Inc.	AGFS	Non biotech	2013	2014-02-13	2013-2016	active	325320	Chemical Manufacturing
19525	Agrofresh Solutions, Inc.	AGFS	Non biotech	2013	2014-02-13	2013-2016	active	325320	Chemical Manufacturing
142814	Synaptics Inc	SYNA	Non biotech	1986	2002-01-29	1999-2002	active	334413	Computer and Electronic Product Manufacturing
19189	Semler Scientific, Inc	SMLR	Non biotech	2007	2014-02-21	2013-2016	active	334510	Computer and Electronic Product Manufacturing
19189	Semler Scientific, Inc	SMLR	Non biotech	2007	2014-02-21	2013-2016	active	334510	Computer and Electronic Product Manufacturing
19274	Inogen Inc	INGN	Non biotech	2001	2014-02-14	2013-2016	active	334510	Computer and Electronic Product Manufacturing
19274	Inogen Inc	INGN	Non biotech	2001	2014-02-14	2013-2016	active	334510	Computer and Electronic Product Manufacturing
19845	Lumenis Ltd	LMNS	Non biotech	1991	2014-02-27	2013-2016	Acquisition or merger	334510	Computer and Electronic Product Manufacturing
19845	Lumenis Ltd	LMNS	Non biotech	1991	2014-02-27	2013-2016	Acquisition or merger	334510	Computer and Electronic Product Manufacturing
22704	Avinger Inc.	AVGR	Non biotech	2007	2015-01-30	2013-2016	active	334510	Computer and Electronic Product Manufacturing
178798	Approach Resources, Inc	AREX	Non biotech	2002	2007-11-08	2002-2007	active	211111	Mining, Quarrying, and Oil and Gas Extraction
17550	Blackhawk Network Holdings, Inc.	HAWK	Non biotech	2001	2013-04-19	2013-2016	active	518210	Information
18561	BenefitFocus, Inc.	BNFT	Non biotech	2000	2013-09-18	2013-2016	active	519130	Information
19391	Malibu Boats, Inc.	MBUU	Non biotech	1982	2014-01-31	2013-2016	active	336612	Transportation Equipment Manufacturing
19391	Malibu Boats, Inc.	MBUU	Non biotech	1982	2014-01-31	2013-2016	active	336612	Transportation Equipment Manufacturing
177981	Amedica Corp	AMDA	Non biotech	1996	2014-02-13	2013-2016	active	339113	Miscellaneous Manufacturing
177981	Amedica Corp	AMDA	Non biotech	1996	2014-02-13	2013-2016	active	339113	Miscellaneous Manufacturing
186437	GEVO, Inc	GEVO	Non biotech	2005	2011-02-09	2009-2012	active	325193	Chemical Manufacturing
18564	Applied Optoelectronics, Inc.	AAOI	Non biotech	1997	2013-09-26	2013-2016	active	334413	Computer and Electronic Product Manufacturing
183850	Lianluo Smart Ltd	LLIT	Non biotech	2003	2010-04-22	2009-2012	active	334510	Computer and Electronic Product Manufacturing
141097	Aerogen Inc	3AEGN	Non biotech	1991	2000-11-10	1999-2002	Acquisition or merger	339112	Miscellaneous Manufacturing
147639	Republic Airways Holdings Inc	RJETQ	Non biotech	1996	2004-05-27	2002-2007	active	481111	Air Transportation
185431	Lizhan Environmental Corp	LZENF	Non biotech	2009	2010-11-19	2009-2012	active	314999	Textile Product Mills
24363	Bucyrus International Inc	BUCY	Non biotech	1880	2004-07-23	2002-2007	Acquisition or merger	333131	Machinery Manufacturing
20644	GoPro, Inc.	GPRO	Non biotech	2004	2014-06-26	2013-2016	active	333316	Machinery Manufacturing
129467	Avanex Corp	AVNX	Non biotech	1997	2000-02-04	1999-2002	Acquisition or merger	334210	Computer and Electronic Product Manufacturing
64853	RF Micro Devices Inc	QRVO	Non biotech	1991	1997-06-03	1997-1998	active	334413	Computer and Electronic Product Manufacturing
138129	Rita Medical Systems Inc	RITA	Non biotech	1994	2000-07-27	1999-2002	Acquisition or merger	334510	Computer and Electronic Product Manufacturing
141198	Beacon Power Corp	BCONQ	Non biotech	1997	2000-11-17	1999-2002	Other (no longer files with SEC among other reasons)	335999	Electrical Equipment, Appliance, and Component Manufacturing
15420	Ambarella Inc	AMBA	Non biotech	2004	2012-10-10	2009-2012	active	334413	Computer and Electronic Product Manufacturing
18427	Azure Midstream Partners, LP	AZURQ	Non biotech	2013	2013-07-26	2013-2016	active	486210	Pipeline Transportation
19719	Resonant Inc.	RESN	Non biotech	2012	2014-05-29	2013-2016	active	334413	Computer and Electronic Product Manufacturing
20003	K2M Group Holdings, Inc.	KTWO	Non biotech	2010	2014-05-08	2013-2016	active	339112	Miscellaneous Manufacturing
20043	Presbia PLC	LENS	Non biotech	2014	2015-01-29	2013-2016	active	339112	Miscellaneous Manufacturing
21421	Second Sight Medical Products Inc	EYES	Non biotech	2003	2014-11-19	2013-2016	active	334510	Computer and Electronic Product Manufacturing
26864	Centennial Resource Development, Inc.	CDEV	Non biotech	2015	2016-02-24	2013-2016	active	211111	Mining, Quarrying, and Oil and Gas Extraction
18839	Potbelly Corp	PBPB	Non biotech	1977	2013-10-04	2013-2016	active	722513	Accommodation and Food Services
23167	Blue Bird Corp	BLBD	Non biotech	1992	2014-01-17	2013-2016	active	336211	Transportation Equipment Manufacturing
23167	Blue Bird Corp	BLBD	Non biotech	1992	2014-01-17	2013-2016	active	336211	Transportation Equipment Manufacturing
24905	Sunrun Inc.	RUN	Non biotech	2007	2015-08-05	2013-2016	active	335999	Electrical Equipment, Appliance, and Component Manufacturing
24905	Sunrun Inc.	RUN	Non biotech	2007	2015-08-05	2013-2016	active	335999	Electrical Equipment, Appliance, and Component Manufacturing
25539	CPI Card Group	PMTS	Non biotech	1979	2015-10-09	2013-2016	active	334413	Computer and Electronic Product Manufacturing
25539	CPI Card Group	PMTS	Non biotech	1979	2015-10-09	2013-2016	active	334413	Computer and Electronic Product Manufacturing
23630	Fenix Parts, Inc.	FENX	Non biotech	1980	2015-05-14	2013-2016	active	4231	Wholesale Trade
264391	Blue Nile Inc	NILE	Non biotech	1999	2004-05-20	2002-2007	active	448310	Clothing and Clothing Accessories Stores
26123	Novocure Ltd	NVCR	Non biotech	2000	2015-10-02	2013-2016	active	334510	Computer and Electronic Product Manufacturing
26123	Novocure Ltd	NVCR	Non biotech	2000	2015-10-02	2013-2016	active	334510	Computer and Electronic Product Manufacturing
26187	Adesto Technologies Corp	IOTS	Non biotech	2006	2015-10-27	2013-2016	active	334413	Computer and Electronic Product Manufacturing
65236	Pegasus Solutions Inc	PEGS	Non biotech	1930	1997-08-07	1997-1998	Acquisition or merger	518111	Information
138464	Deltagen Inc	DGEN	Non biotech	1997	2000-08-03	1999-2002	Other (no longer files with SEC among other possible reasons), but pricing continues	541710	Professional, Scientific, and Technical Services
26270	Allegiance Bancshares Inc	ABTX	Non biotech	2007	2015-10-08	2013-2016	active	522110	Finance and Insurance
165464	Fortunet, Inc.	FNET	Non biotech	1989	2006-01-31	2002-2007	Acquisition or merger	339932	Miscellaneous Manufacturing
243243	Lipman Electronic Engineering Ltd	LPMAF	Non biotech	1974	2004-01-29	2002-2007	Acquisition or merger	334119	Computer and Electronic Product Manufacturing
157195	Portec Rail Products	PRPX	Non biotech	1906	2004-01-23	2002-2007	Acquisition or merger	336510	Transportation Equipment Manufacturing
158733	Gander Mountain Co	GMTA.1	Non biotech	1960	2004-04-21	2002-2007	Now a private company	451110	Sporting Goods, Hobby, Musical Instrument, and Book Stores
27737	Atomera Inc	ATOM	Non biotech	2001	2016-08-05	2013-2016	active	334413	Computer and Electronic Product Manufacturing
138904	Viasource Communications Inc	VVVV	Non biotech	1972	2000-08-18	1999-2002	Acquisition or merger	235310	Construction
140421	Asia Global Crossing Ltd	ASGXF	Non biotech	1997	2000-10-06	1999-2002	active	513310	Information
165610	Carolina National Corp	CNCP	Non biotech	2002	2005-12-15	2002-2007	Acquisition or merger	522110	Finance and Insurance
27123	Yintech Investment Holdings Ltd	YIN	Non biotech	2011	2016-04-27	2013-2016	active	523140	Finance and Insurance
27123	Yintech Investment Holdings Ltd	YIN	Non biotech	2011	2016-04-27	2013-2016	active	523140	Finance and Insurance
27274	Nanthealth, Inc.	NH	Non biotech	2010	2016-06-02	2013-2016	active	541512	Professional, Scientific, and Technical Services
27665	First Hawaiian, Inc.	FHB	Non biotech	1859	2016-08-04	2013-2016	active	522110	Finance and Insurance
28087	Everspin Technologies Inc	MRAM	Non biotech	2008	2016-10-07	2013-2016	active	334413	Computer and Electronic Product Manufacturing
28367	Irhythm Technologies, Inc.	IRTC	Non biotech	2006	2016-10-20	2013-2016	active	334510	Computer and Electronic Product Manufacturing
64408	Overland Storage Inc	OVRL	Non biotech	1980	1997-02-21	1997-1998	Acquisition or merger	334112	Computer and Electronic Product Manufacturing
138342	Eroomsystem Technologies Inc	ERMS	Non biotech	1993	2000-08-03	1999-2002	active	334118	Computer and Electronic Product Manufacturing
138741	American Medical Systems Holdings Inc	AMMD	Non biotech	1972	2000-08-11	1999-2002	Acquisition or merger	339113	Miscellaneous Manufacturing
141459	Garmin Ltd	GRMN	Non biotech	1989	2000-12-08	1999-2002	active	334511	Computer and Electronic Product Manufacturing
146648	Cutera Inc	CUTR	Non biotech	1998	2004-03-31	2002-2007	active	334510	Computer and Electronic Product Manufacturing
148313	Quality Distribution Inc	QLTY	Non biotech	1994	2003-11-07	2002-2007	Acquisition or merger	484230	Truck Transportation
157635	Atheros Communications Inc	ATHR	Non biotech	1998	2004-02-12	2002-2007	Acquisition or merger	334413	Computer and Electronic Product Manufacturing
27874	Everbridge, Inc.	EVBG	Non biotech	2002	2016-09-16	2013-2016	active	519130	Information
162768	Dryships, Inc.	DRYS	Non biotech	2004	2005-02-03	2002-2007	active	483111	Water Transportation
164416	Irobot Corp	IRBT	Non biotech	1990	2005-11-09	2002-2007	active	339999	Miscellaneous Manufacturing
174049	PGT Innovation, Inc.	PGTI	Non biotech	1980	2006-06-28	2002-2007	active	332321	Fabricated Metal Product Manufacturing
176343	Clean Energy Fuels Corp	CLNE	Non biotech	1997	2007-05-25	2002-2007	active	447190	Gasoline Stations
177225	Cavium, Inc.	CAVM	Non biotech	2000	2007-05-02	2002-2007	active	334210	Computer and Electronic Product Manufacturing
178015	Lululemon Athletica Inc.	LULU	Non biotech	1998	2007-07-27	2002-2007	active	315240	Apparel Manufacturing
180711	Avago Technologies Ltd	AVGO	Non biotech	1961	2009-08-06	2009-2012	active	334413	Computer and Electronic Product Manufacturing
186995	Envivio Inc	ENVI	Non biotech	2000	2012-04-25	2009-2012	Acquisition or merger	334220	Computer and Electronic Product Manufacturing
264387	Angiodynamics Inc	ANGO	Non biotech	1988	2004-05-27	2002-2007	active	339112	Miscellaneous Manufacturing
110384	Genesis Direct Inc	GDIRQ	Non biotech	1995	1998-05-08	1997-1998	Bankruptcy	454110	Nonstore Retailers
112185	Horizon Organic Holding Corp	HCOW	Non biotech	1991	1998-07-02	1997-1998	Acquisition or merger	311511	Food Manufacturing
128764	Turnstone Systems Inc	TSTN.	Non biotech	1998	2000-02-01	1999-2002	Liquidation	334210	Computer and Electronic Product Manufacturing
134870	Metawave Communications Corp	MTWV	Non biotech	1995	2000-04-27	1999-2002	Other (no longer files with SEC among other possible reasons), but pricing continues	334220	Computer and Electronic Product Manufacturing
137668	Triton Network Systems Inc	TNSIZ	Non biotech	1997	2000-07-13	1999-2002	Other (no longer files with SEC among other reasons)	334220	Computer and Electronic Product Manufacturing
187236	Midland States Bancorp, Inc.	MSBI	Non biotech	1988	2016-05-24	2013-2016	active	522110	Finance and Insurance
187363	Groupon, Inc.	GRPN	Non biotech	2008	2011-11-04	2009-2012	active	519130	Information
147242	Verint Systems Inc	VRNT	Non biotech	1994	2002-05-16	1999-2002	active	541512	Professional, Scientific, and Technical Services
148930	Symbion Inc	SMBI	Non biotech	1996	2004-02-06	2002-2007	Acquisition or merger	621111	Health Care and Social Assistance
176353	Evoq Properties, Inc.	EVOQ	Non biotech	2011	2007-01-25	2002-2007	Acquisition or merger	5311	Real Estate and Rental and Leasing
106368	EXDS Inc	3EXDSQ	Non biotech	1994	1998-03-19	1997-1998	Other (no longer files with SEC among other reasons)	514191	Information
17810	Liquid Holdings Group, Inc.	LIQDQ	Non biotech	2012	2013-07-26	2013-2016	active	511210	Information
127486	Xpedior Inc	XPDR	Non biotech	1997	1999-12-16	1999-2002	Liquidation	511210	Information
138605	Evolve Software Inc	EVLVQ	Non biotech	1995	2000-08-10	1999-2002	Other (no longer files with SEC among other reasons)	511210	Information
160415	RightNow Technologies, Inc	RNOW	Non biotech	1995	2004-08-05	2002-2007	Acquisition or merger	511210	Information
188155	Angie's List, Inc.	ANGI	Non biotech	1995	2011-11-17	2009-2012	active	519130	Information
197559	Endurance International Group Holdings, Inc.	EIGI	Non biotech	1997	2013-10-25	2013-2016	active	519130	Information
156154	Coast Financial Holdings Inc	CFHI	Non biotech	2000	2003-11-06	2002-2007	Acquisition or merger	522110	Finance and Insurance
155736	Franklin Bank Corp	FBTXQ	Non biotech	2001	2003-12-18	2002-2007	Other (no longer files with SEC among other reasons)	522120	Finance and Insurance
180652	Verisk Analytics, Inc.	VRSK	Non biotech	1971	2009-10-07	2009-2012	active	524298	Finance and Insurance
65291	Trendwest Resorts Inc	TWRI	Non biotech	1989	1997-08-15	1997-1998	Acquisition or merger	531390	Real Estate and Rental and Leasing
20534	Viper Energy Partners LP	VNOM	Non biotech	2013	2014-06-18	2013-2016	active	533110	Real Estate and Rental and Leasing
178493	Constant Contact, Inc.	CTCT	Non biotech	1995	2007-10-03	2002-2007	Acquisition or merger	541890	Professional, Scientific, and Technical Services
20037	Signal Genetics, Inc.	SGNL	Non biotech	2010	2014-06-18	2013-2016	active	621511	Health Care and Social Assistance
20037	Signal Genetics, Inc.	SGNL	Non biotech	2010	2014-06-18	2013-2016	active	621511	Health Care and Social Assistance
21124	El Pollo Loco Holdings, Inc.	LOCO	Non biotech	1975	2014-07-25	2013-2016	active	722511	Accommodation and Food Services
21124	El Pollo Loco Holdings, Inc.	LOCO	Non biotech	1975	2014-07-25	2013-2016	active	722511	Accommodation and Food Services
189462	Fogo De Chao, Inc.	FOGO	Non biotech	1979	2015-06-19	2013-2016	active	722511	Accommodation and Food Services
18047	Noodles & Co	NDLS	Non biotech	1995	2013-06-28	2013-2016	active	722513	Accommodation and Food Services
133767	Krispy Kreme Doughnuts Inc	KKD	Non biotech	1937	2000-04-05	1999-2002	Acquisition or merger	722515	Accommodation and Food Services
175741	Archrock Partners, L.P.	APLP	Non biotech	2006	2006-10-17	2002-2007	active	213112	Mining, Quarrying, and Oil and Gas Extraction
19040	Sungy Mobile Ltd	GOMO	Non biotech	2005	2013-11-22	2013-2016	Now a private company	511210	Information
19040	Sungy Mobile Ltd	GOMO	Non biotech	2005	2013-11-22	2013-2016	Now a private company	511210	Information
21002	Cyberark Software Ltd.	CYBR	Non biotech	1999	2014-09-24	2013-2016	active	511210	Information
65031	Mercator Software Inc	MCTR	Non biotech	1967	1997-07-02	1997-1998	Acquisition or merger	511210	Information
65550	Logility Inc	LGTY	Non biotech	1992	1997-10-07	1997-1998	Acquisition or merger	511210	Information
133769	Ulticom, Inc	ULCM	Non biotech	1974	2000-04-05	1999-2002	Acquisition or merger	511210	Information
137662	I Many Inc	IMNY	Non biotech	1989	2000-07-13	1999-2002	Acquisition or merger	511210	Information
138746	Viewlocity Inc	3VLCY	Non biotech	1999	2000-08-15	1999-2002	Acquisition or merger	511210	Information
166365	Visicu Inc	EICU	Non biotech	1998	2006-04-05	2002-2007	Acquisition or merger	511210	Information
187773	Exa Corp	EXA	Non biotech	1991	2012-06-28	2009-2012	active	511210	Information
185921	Rignet, Inc.	RNET	Non biotech	2004	2010-12-15	2009-2012	active	517919	Information
22040	Upland Software, Inc.	UPLD	Non biotech	1997	2014-11-06	2013-2016	active	519130	Information
133869	Liveperson Inc	LPSN	Non biotech	1995	2000-04-07	1999-2002	active	519130	Information
178545	First Financial Northwest, Inc.	FFNW	Non biotech	1923	2007-10-10	2002-2007	active	522110	Finance and Insurance
21079	State National Companies, Inc	SNC	Non biotech	1973	2014-11-03	2013-2016	active	524126	Finance and Insurance
161909	Seabright Holdings, Inc.	SEAB	Non biotech	2003	2005-01-21	2002-2007	Acquisition or merger	524126	Finance and Insurance
162826	North Pointe Holdings Corp	NPTE	Non biotech	1986	2005-09-23	2002-2007	Acquisition or merger	524126	Finance and Insurance
138743	Equinix Inc	EQIX	Non biotech	1998	2000-08-11	1999-2002	active	531120	Real Estate and Rental and Leasing
12081	Gladstone Land Corp	LAND	Non biotech	1997	2013-01-29	2013-2016	active	531190	Real Estate and Rental and Leasing
137864	Corio Inc	CRIO	Non biotech	1998	2000-07-21	1999-2002	Acquisition or merger	541511	Professional, Scientific, and Technical Services
186129	ServiceSource International, Inc.	SREV	Non biotech	1999	2011-03-25	2009-2012	active	541512	Professional, Scientific, and Technical Services
121481	Viant Corp	VIAN	Non biotech	1990	1999-06-18	1999-2002	Acquisition or merger	541519	Professional, Scientific, and Technical Services
64055	West Corp	WSTC	Non biotech	1986	2013-03-22	2013-2016	active	561499	Administrative and Support and Waste Management and Remediation Services
20423	Caesars Entertainment Corp	CZR	Non biotech	1937	2012-02-08	2009-2012	active	721120	Accommodation and Food Services
160376	Texas Roadhouse, Inc.	TXRH	Non biotech	1993	2004-10-05	2002-2007	active	722511	Accommodation and Food Services
122263	Prism Technologies Group, Inc.	PRZM	Non biotech	1995	1999-07-23	1999-2002	active	519	Information
21814	Sky Solar Holdings, Ltd.	SKYS	Non biotech	2009	2014-11-13	2013-2016	active	221114	Utilities
21801	VWR Corp	VWR	Non biotech	2007	2014-10-02	2013-2016	active	423490	Wholesale Trade
21801	VWR Corp	VWR	Non biotech	2007	2014-10-02	2013-2016	active	423490	Wholesale Trade
22178	HortonWorks, Inc.	HDP	Non biotech	2011	2014-12-12	2013-2016	active	511210	Information
175004	OrbComm Inc.	ORBC	Non biotech	1993	2006-11-03	2002-2007	active	517410	Information
18571	Covisint Corp	COVS	Non biotech	2008	2013-09-26	2013-2016	active	519130	Information
20004	WEIBO CORP	WB	Non biotech	2009	2014-04-14	2013-2016	active	519130	Information
21999	Connecture Inc	CNXR	Non biotech	1999	2014-12-12	2013-2016	active	519130	Information
196355	Synacor, Inc	SYNC	Non biotech	1998	2012-02-10	2009-2012	active	519130	Information
17451	Independent Bank Group, Inc.	IBTX	Non biotech	2002	2013-04-03	2013-2016	active	522110	Finance and Insurance
184167	First Interstate BancSystem Inc	FIBK	Non biotech	1989	2010-03-24	2009-2012	active	522110	Finance and Insurance
174116	Cowen Holdings, Inc.	COWN.1	Non biotech	1918	2006-07-14	2002-2007	Acquisition or merger	523110	Finance and Insurance
23432	Virtu Financial, Inc.	VIRT	Non biotech	2008	2015-04-16	2013-2016	active	523120	Finance and Insurance
23432	Virtu Financial, Inc.	VIRT	Non biotech	2008	2015-04-16	2013-2016	active	523120	Finance and Insurance
64514	Physicians Specialty Corp	ENTS.	Non biotech	1996	1997-03-21	1997-1998	Acquisition or merger	561110	Administrative and Support and Waste Management and Remediation Services
22675	Hailiang Education Group Inc.	HLG	Non biotech	1995	2015-07-07	2013-2016	active	611110	Educational Services
22675	Hailiang Education Group Inc.	HLG	Non biotech	1995	2015-07-07	2013-2016	active	611110	Educational Services
175904	HomeInns Hotel Group	HMIN	Non biotech	2002	2006-10-26	2002-2007	Other (no longer files with SEC among other reasons)	721110	Accommodation and Food Services
164611	Caribou Coffee Company, Inc.	CBOU	Non biotech	1992	2005-09-29	2002-2007	Acquisition or merger	722513	Accommodation and Food Services
19044	Varonis Systems Inc	VRNS	Non biotech	2004	2014-02-28	2013-2016	active	511210	Information
19044	Varonis Systems Inc	VRNS	Non biotech	2004	2014-02-28	2013-2016	active	511210	Information
192458	Talmer Bancorp	TLMR	Non biotech	2003	2014-02-12	2013-2016	Acquisition or merger	522110	Finance and Insurance
64346	Epiq Systems Inc	EPIQ	Non biotech	1988	1997-02-04	1997-1998	Acquisition or merger	511210	Information
138486	Exe Technologies Inc	EXEE	Non biotech	1997	2000-08-04	1999-2002	Acquisition or merger	511210	Information
186354	Trunkbow International Holdings Ltd	TBOW	Non biotech	2011	2011-02-03	2009-2012	Now a private company	511210	Information
19730	Paylocity Holding Corp	PCTY	Non biotech	1997	2014-03-19	2013-2016	active	519130	Information
19881	2U, Inc.	TWOU	Non biotech	2008	2014-03-28	2013-2016	active	519130	Information
23238	Etsy Inc	ETSY	Non biotech	2006	2015-04-16	2013-2016	active	519130	Information
185685	Mecox Lane Ltd	MCOX	Non biotech	1996	2010-10-26	2009-2012	Acquisition or merger	561422	Administrative and Support and Waste Management and Remediation Services
19909	Ikang Healthcare Group, Inc.	KANG	Non biotech	2011	2014-04-09	2013-2016	active	621511	Health Care and Social Assistance
165844	Nighthawk Radiology Holdings Inc	NHWK	Non biotech	2001	2006-02-09	2002-2007	Acquisition or merger	621999	Health Care and Social Assistance
18438	SFX Entertainment, Inc.	SFXEQ	Non biotech	2000	2013-10-09	2013-2016	Bankruptcy	711110	Arts, Entertainment, and Recreation
185194	Bravo Brio Restaurant Group, Inc	BBRG	Non biotech	1987	2010-10-21	2009-2012	active	722511	Accommodation and Food Services
20407	Papa Murphy's Holdings, Inc.	FRSH	Non biotech	1981	2014-05-02	2013-2016	active	722513	Accommodation and Food Services
60923	Dave & Buster's Entertainment, Inc.	PLAY	Non biotech	1982	2014-10-10	2013-2016	active	722	Accommodation and Food Services
20130	Atlantica Yield PLC	ABY	Non biotech	2013	2014-06-13	2013-2016	active	2211	Utilities
126600	Sciquest Inc	SQI	Non biotech	1995	2010-09-24	2009-2012	Acquisition or merger	511210	Information
133430	Moldflow Corp	MFLO	Non biotech	1980	2000-03-28	1999-2002	Acquisition or merger	511210	Information
17897	QIWI	QIWI	Non biotech	2007	2013-05-03	2013-2016	active	518210	Information
20823	HealthEquity Inc	HQY	Non biotech	2002	2014-07-31	2013-2016	active	519130	Information
20823	HealthEquity Inc	HQY	Non biotech	2002	2014-07-31	2013-2016	active	519130	Information
163872	Square 1 Financial, Inc.	SQBK	Non biotech	2005	2014-03-27	2013-2016	Acquisition or merger	522110	Finance and Insurance
25570	Anchor Bancorp Wisconsin Inc	ABCW	Non biotech	1992	2014-10-22	2013-2016	Acquisition or merger	522120	Finance and Insurance
184009	Financial Engines, Inc.	FNGN	Non biotech	1996	2010-03-16	2009-2012	active	523920	Finance and Insurance
141203	IMAGICTV Inc	IMTV.	Non biotech	1998	2000-11-21	1999-2002	Acquisition or merger	541512	Professional, Scientific, and Technical Services
157755	Marchex Inc	MCHX	Non biotech	1999	2004-03-31	2002-2007	active	541890	Professional, Scientific, and Technical Services
158737	SP Plus Corp	SP	Non biotech	1929	2004-05-27	2002-2007	active	812930	Other Services (except Public Administration)
11708	FUNCTION(X) Inc.	FNCX	Non biotech	1994	2014-04-25	2013-2016	active	519130	Information
11745	Qualys, Inc.	QLYS	Non biotech	1999	2012-09-28	2009-2012	active	511210	Information
14551	Silvercrest Asset Management Group Inc.	SAMG	Non biotech	2002	2013-06-27	2013-2016	active	523930	Finance and Insurance
17696	Tristate Capital Holdings, Inc.	TSC	Non biotech	2007	2013-05-09	2013-2016	active	522110	Finance and Insurance
17812	HD Supply Holdings, Inc.	HDS	Non biotech	1933	2013-06-27	2013-2016	active	42	Wholesale Trade
18177	RetailMeNot, Inc.	SALE	Non biotech	2007	2013-07-19	2013-2016	active	519130	Information
18487	Fireeye, Inc.	FEYE	Non biotech	2004	2013-09-20	2013-2016	active	541512	Professional, Scientific, and Technical Services
18624	Premier, Inc.	PINC	Non biotech	1969	2013-09-26	2013-2016	active	424210	Wholesale Trade
18629	LGI Homes, Inc.	LGIH	Non biotech	1995	2013-11-07	2013-2016	active	236117	Construction
26864	Centennial Resource Development, Inc.	CDEV	Non biotech	2015	2016-02-24	2013-2016	active	211111	Mining, Quarrying, and Oil and Gas Extraction
18869	Wix.com Ltd	WIX	Non biotech	2006	2013-11-06	2013-2016	active	519130	Information
19528	1347 Property Insurance Holdings, Inc.	PIH	Non biotech	2012	2014-04-01	2013-2016	active	524126	Finance and Insurance
19830	Borderfree, Inc.	BRDR	Non biotech	1999	2014-03-21	2013-2016	Acquisition or merger	519130	Information
19908	Five9, Inc.	FIVN	Non biotech	2001	2014-04-04	2013-2016	active	519130	Information
20041	Tarena International, Inc.	TEDU	Non biotech	2003	2014-04-03	2013-2016	active	611420	Educational Services
20143	Medical Transcription Billing, Corp	MTBC	Non biotech	1999	2014-07-23	2013-2016	active	519130	Information
20299	Live Oak Bancshares	LOB	Non biotech	2008	2015-07-23	2013-2016	active	522110	Finance and Insurance
20740	Spark Energy, Inc.	SPKE	Non biotech	1999	2014-07-29	2013-2016	active	2211	Utilities
21326	Green Bancorp, Inc.	GNBC	Non biotech	2004	2014-08-08	2013-2016	active	522110	Finance and Insurance
21326	Green Bancorp, Inc.	GNBC	Non biotech	2004	2014-08-08	2013-2016	active	522110	Finance and Insurance
21965	China Customer Relations Centers, Inc.	CCRC	Non biotech	2014	2015-12-21	2013-2016	active	518210	Information
21965	China Customer Relations Centers, Inc.	CCRC	Non biotech	2014	2015-12-21	2013-2016	active	518210	Information
22124	Landmark Infrastructure Partners LP	LMRK	Non biotech	2014	2014-11-14	2013-2016	active	531190	Real Estate and Rental and Leasing
22201	County Bancorp, Inc.	ICBK	Non biotech	1996	2015-01-16	2013-2016	active	522110	Finance and Insurance
23423	Apigee Corp	APIC	Non biotech	2004	2015-04-24	2013-2016	Acquisition or merger	519130	Information
23423	Apigee Corp	APIC	Non biotech	2004	2015-04-24	2013-2016	Acquisition or merger	519130	Information
23594	Bojangles', Inc.	BOJA	Non biotech	1977	2015-05-08	2013-2016	active	722513	Accommodation and Food Services
23594	Bojangles', Inc.	BOJA	Non biotech	1977	2015-05-08	2013-2016	active	722513	Accommodation and Food Services
24071	Appfolio Inc	APPF	Non biotech	2006	2015-06-26	2013-2016	active	519130	Information
24422	Aqua Metals, Inc.	AQMS	Non biotech	2014	2015-07-31	2013-2016	active	562211	Administrative and Support and Waste Management and Remediation Services
24597	Terraform Global, Inc.	GLBL	Non biotech	2014	2015-07-31	2013-2016	active	221114	Utilities
25898	Surgery Partners, Inc	SGRY	Non biotech	2004	2015-10-01	2013-2016	active	621999	Health Care and Social Assistance
25898	Surgery Partners, Inc	SGRY	Non biotech	2004	2015-10-01	2013-2016	active	621999	Health Care and Social Assistance
26347	Equity Bancshares Inc	EQBK	Non biotech	2003	2015-11-11	2013-2016	active	522110	Finance and Insurance
26347	Equity Bancshares Inc	EQBK	Non biotech	2003	2015-11-11	2013-2016	active	522110	Finance and Insurance
26381	Match Group Inc	MTCH	Non biotech	2010	2015-11-19	2013-2016	active	519130	Information
26677	SecureWorks Corp	SCWX	Non biotech	1999	2016-04-22	2013-2016	active	511210	Information
26677	SecureWorks Corp	SCWX	Non biotech	1999	2016-04-22	2013-2016	active	511210	Information
112184	Citadel Communications Corp	CITC.	Non biotech	1991	1998-07-01	1997-1998	Acquisition or merger	513112	Information
138127	Mainspring Inc	MSPR.	Non biotech	1996	2000-07-27	1999-2002	Acquisition or merger	514191	Information
28320	CDW Corp	CDW	Non biotech	1994	2013-06-27	2013-2016	active	423430	Wholesale Trade
65244	Globecomm Systems Inc	GCOM	Non biotech	1994	1997-08-08	1997-1998	Acquisition or merger	517919	Information
114608	Popeyes Louisiana Kitchen, Inc.	PLKI	Non biotech	1972	2001-03-02	1999-2002	active	533110	Real Estate and Rental and Leasing
138402	Opnet Technologies Inc	OPNT.1	Non biotech	1986	2000-08-02	1999-2002	Acquisition or merger	511210	Information
147898	Liposcience Inc	LPDX	Non biotech	1994	2013-01-25	2013-2016	Acquisition or merger	621512	Health Care and Social Assistance
156421	Paragon Commercial Corp	PBNC	Non biotech	1999	2016-06-16	2013-2016	active	522110	Finance and Insurance
156421	Paragon Commercial Corp	PBNC	Non biotech	1999	2016-06-16	2013-2016	active	522110	Finance and Insurance
157058	Asset Acceptance Capital Corp	AACC	Non biotech	1962	2004-02-05	2002-2007	Acquisition or merger	522320	Finance and Insurance
157862	Intersections Inc	INTX	Non biotech	1996	2004-04-30	2002-2007	active	561450	Administrative and Support and Waste Management and Remediation Services
162814	Gravity Co., Ltd.	GRVY	Non biotech	2000	2005-02-08	2002-2007	active	511210	Information
164368	First Security Group Inc/TN	FSGI	Non biotech	1996	2005-08-10	2002-2007	Acquisition or merger	522110	Finance and Insurance
165856	H&E Equipment Services, Inc.	HEES	Non biotech	1961	2006-01-31	2002-2007	active	423830	Wholesale Trade
170759	E2OPEN Inc	EOPN	Non biotech	2003	2012-07-26	2009-2012	Acquisition or merger	511210	Information
174541	Innerworkings Inc	INWK	Non biotech	2001	2006-08-17	2002-2007	active	424920	Wholesale Trade
176658	Salary.com, Inc.	SLRY	Non biotech	1999	2007-02-15	2002-2007	Acquisition or merger	519130	Information
177256	Enernoc Inc	ENOC	Non biotech	2001	2007-05-18	2002-2007	active	541512	Professional, Scientific, and Technical Services
180030	Epocrates Inc	EPOC	Non biotech	1998	2011-02-02	2009-2012	Acquisition or merger	519130	Information
184263	Quinstreet, Inc.	QNST	Non biotech	1999	2010-02-11	2009-2012	active	519130	Information
184981	Zipcar Inc	ZIP	Non biotech	1999	2011-04-14	2009-2012	Acquisition or merger	532111	Real Estate and Rental and Leasing
186169	Global Water Resources, Inc.	GWRS	Non biotech	2003	2016-04-28	2013-2016	active	221310	Utilities
186169	Global Water Resources, Inc.	GWRS	Non biotech	2003	2016-04-28	2013-2016	active	221310	Utilities
186960	Chef's Warehouse, Inc.	CHEF	Non biotech	1985	2011-07-28	2009-2012	active	4244	Wholesale Trade
187236	Midland States Bancorp, Inc.	MSBI	Non biotech	1988	2016-05-24	2013-2016	active	522110	Finance and Insurance
260893	Blackbaud Inc	BLKB	Non biotech	1982	2004-07-22	2002-2007	active	519130	Information
64309	Template Software Inc	TMPL	Non biotech	1978	1997-01-28	1997-1998	Acquisition or merger	511210	Information
65866	Landmark Systems Corp	LDMK	Non biotech	1997	1997-11-18	1997-1998	Acquisition or merger	511210	Information
120063	Razorfish Inc	RAZF	Non biotech	1995	1999-04-27	1999-2002	Acquisition or merger	541519	Professional, Scientific, and Technical Services
122316	Nexprise Inc	NXPSQ	Non biotech	1997	1999-07-27	1999-2002	Other (no longer files with SEC among other possible reasons), but pricing continues	511210	Information
133326	Digital Lighthouse Corp	DGLHQ	Non biotech	1996	2000-03-24	1999-2002	Other (no longer files with SEC among other reasons)	541512	Professional, Scientific, and Technical Services
133425	ArtistDirect Inc	ARTD	Non biotech	1999	2000-03-28	1999-2002	active	519130	Information
133886	Numerical Technologies Inc	NMTC	Non biotech	1995	2000-04-07	1999-2002	Acquisition or merger	511210	Information
138005	Lexent Inc	3LXNT	Non biotech	1998	2000-07-28	1999-2002	Acquisition or merger	541330	Professional, Scientific, and Technical Services
138131	Valicert Inc	VLCT	Non biotech	1996	2000-07-28	1999-2002	Acquisition or merger	541511	Professional, Scientific, and Technical Services
160336	Planetout Inc	LGBT	Non biotech	2000	2004-10-14	2002-2007	Acquisition or merger	519130	Information
22480	CardConnect Corp.	FNTC	Non biotech	2006	2015-02-13	2013-2016	Reverse acquisition (1983 forward)	999990	Unclassified Establishments
170384	Gogo Inc	GOGO	Non biotech	2008	2013-06-21	2013-2016	active	517919	Information
177286	Starent Networks, Corp.	STAR.2	Non biotech	2000	2007-06-06	2002-2007	Acquisition or merger	334220	Computer and Electronic Product Manufacturing
185190	Gordmans Stores, Inc.	GMAN	Non biotech	1915	2010-08-05	2009-2012	active	4481	Clothing and Clothing Accessories Stores
24175	Long Island Iced Tea Corp.	LTEA	Non biotech	2011	2016-07-29	2013-2016	active	312111	Beverage and Tobacco Product Manufacturing
165912	Thomas Weisel Partners Group, Inc.	TWPG	Non biotech	1998	2006-02-02	2002-2007	Acquisition or merger	523120	Finance and Insurance
17709	First NBC Bank Holding Co	FNBC	Non biotech	2006	2013-05-10	2013-2016	Other (no longer files with SEC among other reasons)	522110	Finance and Insurance
